# Supplementary material for: Alkyl 4-Aryl-6-amino-7- phenyl-3-(phenylimino)-4,7-dihydro- 3H-[1,2]dithiolo[3,4-b]pyridine-5-carboxylates: Synthesis and Agrochemical Studies
Source: Molecules. 2023 Jan 6;28(2):609. doi: 10.3390/molecules28020609 (PMC9864349; doi:10.3390/molecules28020609)
Supplement: Supplementary file 1 [file molecules-28-00609-s001.zip]

Archive with 1 entries (1 files):
- molecules-2123635-supplementary.pdf
